# Supplementary material for: Comprehensive analysis of epigenomics and transcriptome data to identify potential target genes associated with obesity
Source: Front Genet. 2022 Oct 14;13:1024300. doi: 10.3389/fgene.2022.1024300 (PMC9614047; doi:10.3389/fgene.2022.1024300)
Supplement: Supplementary file 1 [file DataSheet1.zip]

Archive with 10 entries (9 files):
-  supplementary materials/
- __MACOSX/._ supplementary materials
-  supplementary materials/.DS_Store
- __MACOSX/ supplementary materials/._.DS_Store
-  supplementary materials/Supplementary File 2.docx
- __MACOSX/ supplementary materials/._Supplementary File 2.docx
-  supplementary materials/Supplementary File 3.PDF
- __MACOSX/ supplementary materials/._Supplementary File 3.PDF
-  supplementary materials/ Supplementary File 1.xlsx
- __MACOSX/ supplementary materials/._ Supplementary File 1.xlsx
