# Supplementary material for: Comprehensive analysis of epigenomics and transcriptome data to identify potential target genes associated with obesity
Source: Front Genet. 2022 Oct 14;13:1024300. doi: 10.3389/fgene.2022.1024300 (PMC9614047; doi:10.3389/fgene.2022.1024300)
Supplement: Supplementary file 1 [file DataSheet1.zip › supplementary materials/ Supplementary File 1.xlsx]

## Sheet: characteristics of 24 patient
Patients	State	Gender	Age(y)	BMI(kg/m2)	Principal Diagnosis
Case1	Control	male	59	17.9282	kidney stones
Case2	Control	female	30	18.7783	primary aldosteronism
Case3	Control	female	39	19.2234	primary aldosteronism
Case4	Control	female	53	19.6506	primary aldosteronism
Case5	Control	female	31	19.9792	primary aldosteronism
Case6	Control	female	40	21.4844	primary aldosteronism
Case7	Control	female	54	21.875	primary aldosteronism
Case8	Control	male	38	23.3844	primary aldosteronism
Case9	Control	female	38	23.5304	primary aldosteronism
Case10	Control	male	58	23.6336	primary aldosteronism
Case11	Control	female	54	24.2439	primary aldosteronism
Case12	Control	male	52	24.841	primary aldosteronism
Case13	Control	male	44	25.2493	renal cysts
Case14	Control	male	59	25.6489	renal cysts
Case15	Control	male	61	26.9896	adrenal adenoma
Case16	Obese	male	56	28.1359	renal cysts
Case17	Obese	female	47	28.5156	primary aldosteronism
Case18	Obese	male	57	28.7356	adrenal adenoma
Case19	Obese	male	64	29.3848	primary aldosteronism
Case20	Obese	male	44	29.4023	renal cysts
Case21	Obese	female	43	30.8652	adrenal adenoma
Case22	Obese	male	48	31.378	adrenal adenoma
Case23	Obese	male	61	31.8047	primary aldosteronism
Case24	Obese	male	38	31.8878	adrenal adenoma

## Sheet: Primers Sequences
Human Primers		Sequences (5'to3')
β-ACTIN	Forward	GTCCACCCCGGGGAAGGTGA
	Reverse	AGGCCTCAGACCTGGGCCATT
AGBL4	Forward	TACACTCGCTTCCAACATTACC
	Reverse	GGCTGGTTATCGTCAGGAGG
CCRL2	Forward	TGGACTGTACTTCGTGGGC
	Reverse	GGACACTTGTAATGATGCCACA
CHST11	Forward	CCTTCCACAAGCGGTACGG
	Reverse	CCACAAACTCCTCGAATTTGACA
FASN	Forward	ACAGCGGGGAATGGGTACT
	Reverse	GACTGGTACAACGAGCGGAT
GPT	Forward	GGGTTCGCAGTTCCACTCATT
	Reverse	CCGCACACTCATCAGCTTCA
LAPTM5	Forward	AAGTGCCCACCTATCTCAACT
	Reverse	TGGTTATGAGGCATATCCTCCTG
LGALS12	Forward	GCCTGGGCAGGTCATCATAG
	Reverse	GAGTTCTGTCTGCGAAGGAGG
LRIG1	Forward	CACAACAAGATTCGCAGCGTG
	Reverse	TGTTCCGCACTTCCGTGATG
PC	Forward	GATGCAGGGGTCCGGTTTATT
	Reverse	GAAGCCGTAGGTGTTGGAGA
SLC27A2	Forward	TACTCTTGCCTTGCGGACTAA
	Reverse	CCGAAGCAGTTCACCGATATAC
SLC4A4	Forward	TCTCCAGTGCAAGTAGGATGT
	Reverse	GGTCCTTCTCCGGTTTATCAGA
THRSP	Forward	CAGGTGCTAACCAAGCGTTAC
	Reverse	CAGAAGGCTGGGGATCATCA
TRPV2	Forward	GACTTCCAGAGTACCTGAGCA
	Reverse	GCAGGCATTGACTCCGTCC
TTC36	Forward	TTGGAGACATTGTTGGATTGGAC
	Reverse	CACGGTTGTTGTAGGCTGAAG
